# Supplementary material for: Biogenic carbonate mercury and marine temperature records reveal global influence of Late Cretaceous Deccan Traps
Source: Nat Commun. 2019 Dec 16;10:5356. doi: 10.1038/s41467-019-13366-0 (PMC6915775; doi:10.1038/s41467-019-13366-0)
Supplement: Supplementary file 4 — Supplementary Data 1 [file 41467_2019_13366_MOESM4_ESM.xlsx]

## Sheet: Sheet1
Supplementary Data File 1
Strontium isotopic results – 87Sr/86Sr
Sample Name	87Sr/86Sr Ratio	2 S.E.	Approximated Mean LOWESS AGE (Ma; after McArthur et al., 2001)*
Mt. Katmai, Alaska
MK-KAG-BIVa	0.707338	1.4e-05	90 to 140*
MK-KAG-GLYa	0.707111	2.2e-05	149
MK-KAG-GLYb	0.707416	1.6e-05	85 to 140*
MK-KAG-GLYc	0.707115	1.4e-05	149
MK-KAG-GLYd	0.707536	1.8e-05	79
MK-KAG-GLYe	0.707366	1e-05	90 to 140*
AF-KAG-GLYa	0.707487	1.2e-05	82
IL-KAG-BIVa	0.70665	1.2e-05	N/A**
North Slope, Alaska
EL-SCH-BIVa	0.707453	1.2e-05	84.35
OP-PRI-CYRa	0.70779	1.6e-05	69.43
Merced County, California
MC-MOR-GLYa	0.707563	1e-05	78
MC-MOR-GLYb	0.707785	8e-06	69.7
MC-GAR-GRYa	0.707748	2e-05	71.5
MC-MOR-GLYd	0.70776	1.2e-05	71
San Juan Islands, Washington
WI-NAN-VANa	0.707069	1e-05	150.7
SI-NAN-VANa	0.706961	1.4e-05	154.1
Scania, Sweden
SC-BAL-BIVa	0.707795	1.4e-05	69.2
SC-BAL-BELa	0.707733	1e-05	72.3
Fezzan, Libya
LI-FEZ-UNGa	0.707763	2e-05	70.9
LI-FEZ-UNGb	0.707751	1.4e-05	71.4
Kharga Oasis, Egypt
KO-DAK-EXOa	0.707814	1.9e-05	68.1
KO-DAK-EXOb	0.707764	1.5e-05	70.8
*Measured 87Sr/86Sr values correspond to non-unique ages with respect to LOWESS model
**Measured 87Sr/86Sr value falls below entirety of LOWESS model curve (McArthur et al., 2001)
