# Supplementary material for: Biogenic carbonate mercury and marine temperature records reveal global influence of Late Cretaceous Deccan Traps
Source: Nat Commun. 2019 Dec 16;10:5356. doi: 10.1038/s41467-019-13366-0 (PMC6915775; doi:10.1038/s41467-019-13366-0)
Supplement: Supplementary file 5 — Supplementary Data 2 [file 41467_2019_13366_MOESM5_ESM.xlsx]

## Sheet: Sheet1
Supplementary Data File 2
Mercury concentration results -- [Hg]
Sample Name	Date	Approximate Digest Duration (hours)	Sample Mass (mg)	Whole sample concentration (ng g-1)
Cretaceous Samples
Moscow Landing, Alabama
MC-PRB-EXOa	2016-11-16	38	134.7	41.1
MC-PRB-EXOa rerun	2016-11-16	38	134.7	43.7
MC-PRB-EXOa	2017-09-27	13	26.6	41.2
MC-PRB-EXOb	2016-09-29	27	48.5	13.9
MC-PRB-EXOb	2016-09-29	27	104.2	14.3
MC-PRB-EXOb	2016-10-09	48	120	14.5
MC-PRB-EXOb	2016-10-09	48	196.2	15.6
MC-PRB-EXOb	2016-10-09	48	305.5	13
ML-PRB-EXOa	2016-10-31	37.5	163.8	0.476
ML-PRB-EXOb	2016-10-16	25.5	233.1	1.928
ML-PRB-EXOc	2016-10-31	37.5	98.5	0.397
ML-PRB-EXOf	2016-10-31	37.5	108.1	0.001
ML-PRB-EXOg	2016-10-09	48	201.5	0.787
ML-PRB-EXOh	2016-10-09	48	216.9	4.69
ML-PRB-EXOi	2016-10-31	37.5	113.9	1.14
TR-RIP-EXOd	2016-10-19	18	222.2	0.087
SC-DEM-EXOb	2016-10-19	18	148.7	1.3
ML-CLA-OSTc	2016-10-31	37.5	36.4	2.62
ML-CLA-OSTd	2016-10-16	25.5	82.5	2.29
Seymour Island, Antarctica
E725A-693	2016-11-16	38	148.9	0.727
C772A-708	2016-11-16	38	120.5	3.3
C1109A-855	2016-11-16	38	126.8	13.5
L1609-887	2016-11-16	38	136.1	5.86
C1556-838	2016-11-16	38	97.7	3.88
L776A-925	2016-10-19	18	211.5	6.2
E757-1-925	2016-11-16	38	65.3	5.85
L1480-973	2016-10-16	25.5	177.8	2.2
L1474-1016	2016-11-16	38	118.8	13
C1517A-1025	2016-11-16	38	105.3	17.3
C1184-1032	2016-10-16	25.5	253.2	8.4
C1184-1032 rep	2016-10-19	18	165.1	10.7
L1161-1051	2016-10-16	25.5	186.9	6.7
L477D-1058	2016-11-16	38	98.5	3.19
L1529C-1059	2016-11-16	38	106.9	1.6
L1430-1098	2016-11-16	38	69.1	16.9
Pee Dee River, South Carolina
BF-PD-EXOa	2016-10-19	18	131	0.242
BF-PD-EXOe	2016-10-19	18	169.9	0.318
BF-PD-BELc	2016-10-19	18	142.1	0.141
Mt. Katmai, Alaska
IL-KAG-BIVa	2017-04-09	12	51.9	2.1
MK-KAG-GLYa	2017-04-26	12	73.3	14.2
MK-KAG-GLYb	2017-04-03	12	42.7	8.4
MK-KAG-GLYc	2017-04-16	12	58.4	7.93
MK-KAG-GLYd	2017-04-07	12	153.3	3.24
MK-KAG-GLYe	2017-04-25	12	72.8	3.24
AF-KAG-GLYa	2017-04-24	12	52.7	3.55
MK-KAG-BIVa (rerun)	2017-04-29	12	76.3	6.07
MK-KAG-BIVa	2017-04-14	12	76.3	6.51
North Slope, Alaska
EL-SCH-BIVa	2017-09-27	13	75.4	8.2
EL-SCH-BIVa	2017-04-10	12	76.8	9.32
OP-PRI-CYRa	2017-09-27	13	61.1	30.7
Merced County, California
MC-GAR-GRYb	2017-04-19	12	75.8	7.4
MC-GAR-GRYb	2017-09-27	13	74.7	7.46
MC-GAR-GRYa	2017-04-27	12	88.9	11.4
MC-GAR-GRYa	2017-09-27	13	74.6	12.2
MC-MOR-GLYd	2017-09-27	13	69.8	15.7
MC-MOR-GLYd	2017-04-23	12	122.2	15.1
MC-MOR-GLYa	2017-09-27	13	62.8	3.33
MC-MOR-GLYa	2017-04-21	12	108.3	3.78
San Juan Islands, Washington
WI-NAN-VANa	2017-04-15	12	85.9	15.6
SI-NAN-VANa	2017-04-08	12	115.2	4.24
Neuquen Basin, Argentina
BJ-VES-M5	2016-10-16	25.5	217.1	6.38
BJ-VES-M8	2016-10-31	37.5	175.2	0.801
BJ-VES-M10	2016-10-31	37.5	170.1	0.743
Cauvery Basin, India
IN-KAL-UNGc	2016-10-19	18	152.3	3.5
IN-KAL-UNGc	2016-10-31	37.5	127.3	3.52
Kharga Oasis, Egypt
DT-DAK-EXOa	2016-10-31	37.5	184.4	1.9
DT-DAK-EXOb	2016-10-31	37.5	99.2	4.8
KO-DAK-EXOa	2016-10-19	18	227.5	10.1
KO-DAK-EXOb	2016-10-31	37.5	130.4	2.4
Fezzan, Libya
LI-FEZ-UNGb	2017-04-20	12	113.5	0.904
LI-FEZ-UNGa rerun	2017-04-17	12	141.3	1.26
LI-FEZ-UNGa	2017-04-06	12	141.3	1.3
Scania, Sweden
SC-BAL-BIVa	2017-04-04	12	75.3	0.201
SC-BAL-BELb	2017-04-11	12	55.4	0.466
SC-BAL-BELa	2017-04-22	12	81.2	0.211
Pleistocene Samples
Rocky Bay, Bermuda
PLE-RB-UNKa	2018-06-01	18	77.3	0.4
PLE-RB-UNKb	2018-06-01	18	67.6	0.3
PLE-RB-UNKc	2018-06-01	18	77.5	0.2
PLE-RB-JAPa	2018-06-01	18	78.1	1
Modern Samples
Providence, Rhode Island
MOD-PRO-VIRa	2017-09-27	13	44.4	1.95
MOD-PRO-BIVa	2017-09-27	13	79.1	4.29
MOD-PRO-FORa	2017-09-27	13	64.5	0.247
MOD-PRO-MUSa	2017-09-27	13	75	1.69
South River, Virginia
MOD-SOU-CORa-6	2018-05-22	12	13.7	67
MOD-SOU-CORa-6 rep	2018-05-23	12	13.7	66
MOD-SOU-CORb-6	2018-05-28	13	56.1	97.2
MOD-SOU-CORb-6 rep	2018-06-01	13	56.1	99.3
MOD-SOU-CORa-14	2018-05-22	12	58.7	17.3
MOD-SOU-CORa-14 rep	2018-05-23	12	58.7	17.8
MOD-SOU-CORb-14	2018-05-28	18	55.2	30.6
MOD-SOU-CORb-14 rep	2018-06-01	18	55.2	29.9
MOD-SOU-CORa-1.1	2018-06-10	16	46.3	0.9
MOD-SOU-CORa-1.1 rep	2018-06-10	16	46.3	0.9
MOD-SOU-CORa-1.1 rep	2018-06-10	16	46.3	1
MOD-SOU-CORb-1.1	2018-06-10	16	26.4	0.6
MOD-SOU-CORb-1.1 rep	2018-06-10	16	26.4	0.7
MOD-SOU-CORb-1.1 rep	2018-06-10	16	26.4	0.7
Spectacle Island, Boston, Massachusetts
MOD-SPE-VIRa	2018-05-22	12	93	0.9
MOD-SPE-VIRa rep	2018-05-23	12	93	1
MOD-SPE-VIRb	2018-05-28	13	43.5	1.4
MOD-SPE-VIRc	2018-05-28	13	41.7	1.3
MOD-SPE-VIRd	2018-05-28	13	35.2	0.9
Lake Tahoe, California
MOD-TAH-CORa	2018-06-01	18	70.1	3.5
MOD-TAH-CORb	2018-06-01	18	69.4	1
MOD-TAH-CORc	2018-06-01	18	66.2	1.3
MOD-TAH-CORd	2018-06-01	18	44	1.3
Reference Materials
ATHO	2017-10-10	13	100	2
USGS AGV-2	2017-10-10	13	109.4	2.78
USGS BHVO-2	2017-10-10	13	134.3	3
USGS BCR-2	2017-10-10	13	78.3	1.81
IAEA B7	2017-10-10	13	130.5	8.99
Carrara marble	2016-10-09	48	232.6	1.35
USGS COQ-1 (1)	2017-10-10	13	106.9	37.4
USGS COQ-1 (2)	2018-06-01	18	21.5	36.9
USGS COQ-1 (3)	2018-06-01	18	22.61	37.3
USGS COQ-1 (4)	2018-06-01	18	76.1	37.4
USGS COQ-1 (4 replicate)	2018-06-11	18	76.1	35
USGS COQ-1 (5)	2018-06-01	18	42.5	37.5
USGS COQ-1 (5 replicate)	2018-06-11	18	42.5	38.4
USGS COQ-1 (6)	2018-06-01	18	9.4	39.2
USGS COQ-1 (7)	2018-06-01	18	5.8	31.9
USGS COQ-1 (7 replicate)	2018-06-11	18	5.8	30.8
USGS COQ-1 (8)	2018-06-01	18	32.9	36
USGS COQ-1 (9)	2018-06-11	12	57	35.6
USGS COQ-1 (9 replicate)	2018-06-11	12	57	35.8
UMich LV3	2017-10-10	13	144.1	6.34
UMich LV3 replicate	2017-10-10	13	53.5	6.5
NRC MESS-3 (1)	2017-10-04	13	130	98.1
NRC MESS-3 (2)	2017-10-04	13	950	100.2
NRC MESS-3 (3)	2017-10-04	13	950	100.3
NBS-88b 20 (1)	2016-09-29	27	19.7	1.33
NBS-88b 50 (2)	2016-09-29	27	46.31	1.35
NBS-88b 100 (3)	2016-09-29	27	102.9	1.28
NBS 20 (1)	2017-10-04	13	70	67.3
NBS 20 (2)	2017-10-04	13	480	76.8
NBS 20 (3)	2017-09-27	13	10.6	67.7
NBS 20 (4)	2017-09-27	13	19.8	64.8
NBS 20 (5)	2017-09-27	13	17.1	62.8
USGS SGR-1	2017-10-04	13	40	299.6
Blanks			Concentration (ng g-1)	Concentration
				(pg g-1)
Analytical blank average		n = 117	1e-05	0.014
Process blank average		n = 12	0.003	2.5
