# Supplementary material for: Biogenic carbonate mercury and marine temperature records reveal global influence of Late Cretaceous Deccan Traps
Source: Nat Commun. 2019 Dec 16;10:5356. doi: 10.1038/s41467-019-13366-0 (PMC6915775; doi:10.1038/s41467-019-13366-0)
Supplement: Supplementary file 6 — Supplementary Data 3 [file 41467_2019_13366_MOESM6_ESM.xlsx]

## Sheet: Sheet1
Supplementary Data File 3
Measured oxygen, carbon, and clumped isotopic results – δ18O, δ13C, and Δ47
A) Raw Data – Brand Parameters*
Analysis Date	Name	BRd13C	BRse13	BRd18O	BRse18	BRD47	BRse47	BRD48	BRD49	D47rfac
2017-07-07	AF-KAG-GLYa	0.808	1.1	33.293	2.6	-0.335	9.9	-2.369	3.963	0.675
2017-07-07	EL-SCH-BIVa	1.985	0.9	37.496	2.3	-0.185	10.8	0.679	-5.695	0.684
2017-07-07	IL-KAG-BIVa	2.359	0.9	36.944	2.5	-0.199	13.2	0.66	-7.228	0.675
2017-07-04	LI-FEZ-UNGa	1.779	0.8	35.878	1.9	-0.229	12.2	-1.956	-2.018	0.688
2017-07-09	LI-FEZ-UNGa	1.526	1.2	35.151	2.7	-0.275	9.7	-1.548	-2.116	0.668
2017-07-14	LI-FEZ-UNGa	1.66	1	35.466	2	-0.246	9.9	-0.999	-1.478	0.672
2017-07-07	LI-FEZ-UNGb	1.475	1	35.732	2.8	-0.254	11.3	-1.389	-2.662	0.675
2017-07-14	LI-FEZ-UNGb	1.402	0.9	35.565	2.1	-0.24	11.1	-0.361	-2.036	0.682
2017-07-23	LI-FEZ-UNGb	1.681	0.8	35.704	2	-0.24	11.6	-1.76	-1.686	0.671
2017-07-07	MC-GAR-GRYa	2.884	0.9	37.173	1.9	-0.121	9.7	-0.58	-5.894	0.733
2017-07-24	MC-GAR-GRYa	3.3	1	37.516	1.6	-0.094	12.9	3.753	-9.98	0.722
2017-07-25	MC-GAR-GRYa	3.254	1.4	37.411	1.9	-0.128	10	5.689	-15.778	0.693
2017-07-13	MC-GAR-GRYb	1.471	1.2	36.35	3.2	-0.167	10.9	-2.39	-1.692	0.731
2017-07-24	MC-GAR-GRYb	1.874	0.8	36.546	1.5	-0.141	9.7	1.355	-4.566	0.74
2017-07-25	MC-GAR-GRYb	1.902	1	36.747	2	-0.175	8.6	0.662	-3.772	0.701
2017-07-02	MC-MOR-GLYa	0.809	0.9	32.337	2.2	-0.378	9.1	-2.472	4.271	0.657
2017-07-09	MC-MOR-GLYa	0.71	0.8	32.123	2.5	-0.421	10	-2.94	5.017	0.622
2017-07-02	MC-MOR-GLYb	-5.421	0.9	38.319	1.7	-0.333	10.9	-0.45	-1.607	0.706
2017-07-08	MC-MOR-GLYb	-5.806	0.7	38.255	2.3	-0.164	10.5	-5.656	0.054	0.885
2017-07-09	MC-MOR-GLYb	-6.077	0.9	38.155	1.9	-0.322	12.1	0.013	-1.428	0.737
2017-07-13	MC-MOR-GLYb	-6.246	0.9	38.293	2.1	-0.288	9.7	-0.107	-0.205	0.764
2017-07-23	MC-MOR-GLYb	-6.052	1	38.57	2.2	-0.347	12	0.876	0.111	0.693
2017-07-13	MC-MOR-GLYd	-1.104	0.9	38.445	2	-0.235	10.7	-0.427	-3.155	0.675
2017-07-24	MC-MOR-GLYd	-0.48	0.8	38.989	1.7	-0.181	9.4	2.204	-7.217	0.697
2017-07-25	MC-MOR-GLYd	-0.801	0.8	38.814	2	-0.188	10.1	1.16	-6.365	0.704
2017-07-04	MC-PRB-EXOa	0.813	0.8	37.53	2.5	-0.205	10.2	-1.129	-5.299	0.693
2017-07-08	MK-KAG-BIVa	-11.502	0.9	34.252	3	-0.434	9.5	-9.182	12.544	0.866
2017-07-11	MK-KAG-BIVa	-11.516	0.8	34.432	1.8	-0.641	12	-2.167	15.771	0.655
2017-07-02	MK-KAG-GLYa	-13.668	0.8	27.72	2.5	-0.892	12.7	-4.595	28.807	0.634
2017-07-02	MK-KAG-GLYd	1.489	0.8	33.014	2	-0.354	8.4	-3.546	4.307	0.646
2017-07-02	OP-PRI-CYRa	0.33	1	36.688	3	-0.201	10	-1.661	-1.751	0.732
2017-07-08	OP-PRI-CYRa	0.426	0.8	36.571	2.5	-0.02	10.5	-7.284	-1.156	0.912
2017-07-11	OP-PRI-CYRa	0.044	0.9	36.57	2.2	-0.17	9.4	-0.897	-3.496	0.76
2017-07-13	OP-PRI-CYRa	0.452	0.9	37.065	2.2	-0.177	9.7	1.742	-5.397	0.729
2017-07-14	OP-PRI-CYRa	0.28	0.8	36.702	1.6	-0.17	11.1	-1.105	-2.128	0.751
2017-07-24	OP-PRI-CYRa	0.264	1	36.681	1.7	-0.172	9.3	-0.33	-3.26	0.749
2017-07-06	SC-BAL-BELa	1.006	1.1	40.256	2.4	-0.113	10.7	0.872	-12.086	0.709
2017-07-13	SC-BAL-BELa	0.73	0.9	39.845	2.2	-0.135	11.2	2.537	-8.508	0.688
2017-07-23	SC-BAL-BELa	0.622	1	39.704	2.2	-0.111	11.9	1.567	-9.195	0.718
2017-07-08	SC-BAL-BELb	1.496	0.9	39.161	5.8	0.273	12.2	-19.971	5.53	1.108
2017-07-11	SC-BAL-BELb	1.097	0.8	39.628	2.1	-0.115	13.1	1.3	-10.514	0.704
2017-07-14	SC-BAL-BELb	1.196	1	39.458	2.7	-0.079	11.3	-2.325	-6.537	0.742
2017-07-23	SC-BAL-BELb	1.098	1	39.643	2.4	-0.102	10.9	0.664	-8.076	0.716
2017-07-04	SC-BAL-BIVa	2.102	0.7	38.516	1.6	-0.113	11.8	-0.867	-8.322	0.726
2017-07-09	SC-BAL-BIVa	2.211	1	38.917	2.7	-0.086	11	-0.273	-9.256	0.739
2017-07-14	SC-BAL-BIVa	2.466	0.8	39.048	2.1	-0.038	11.5	-2.487	-6.49	0.76
2017-07-23	SC-BAL-BIVa	2.287	20.8	38.803	136.8	-0.488	418.3	1.593	-8.172	0.325
2017-07-04	SI-NAN-VANa	2.824	0.9	36.777	2	-0.222	11.1	-1.365	-5.849	0.645
2017-07-09	SI-NAN-VANa	2.732	0.8	36.567	2.2	-0.255	9.9	-0.634	-5.605	0.62
2017-07-04	Wi-NAN-VANa	-1.889	0.8	34.73	1.8	-0.394	11.8	-2.277	3.408	0.648
Carbonate Standards
2018-07-01	Carrara1	1.91	1.2	36.833	3.1	-0.511	9.9	-1.967	-4.022	0.4
2018-07-01	Carrara2	1.974	1.1	36.928	3.3	-0.504	10.4	-1.995	-3.023	0.402
2018-07-05	Carrara3	0.813	0.8	37.53	2.5	-0.205	10.2	-1.129	-5.299	0.693
2018-07-08	Carrara4	1.842	0.7	36.821	2	-0.496	8.2	-0.732	-5.278	0.397
2018-07-13	Carrara5	2.06	0.9	37.249	2.1	-0.462	10	-0.258	-5.355	0.397
2018-07-17	Carrara6	1.961	0.9	36.913	2.1	-0.481	9.7	0.048	-4.494	0.39
2018-07-21	Carrara7	1.999	1	37.008	2.5	-0.469	9	0.591	-2.7	0.398
2018-07-24	Carrara8	1.977	0.7	36.889	1.6	-0.487	10.7	-0.889	-4.529	0.386
2018-07-01	Ooids1	4.651	1.2	39.103	2.6	-0.1	11.5	1.402	-15.898	0.675
2018-07-03	Ooids2	4.787	0.7	39.555	2.4	-0.084	11.1	-0.73	-14.59	0.659
2018-07-06	Ooids3	4.183	1	38.166	2.4	-0.045	9.4	-0.128	-13.698	0.749
2018-07-11	Ooids4	4.95	0.8	39.685	2.1	-0.026	12.1	1.453	-13.324	0.689
2018-07-15	Ooids5	4.828	1	39.466	2.1	-0.045	10.1	0.704	-12.897	0.679
2018-07-19	Ooids6	4.765	0.9	39.676	2.1	-0.037	10.3	2.428	-14.984	0.683
2018-07-23	Ooids7	4.79	0.7	39.451	2.3	-0.054	11.9	9.355	-11.232	0.67
Gas Standards
2017-07-02	2xEV 25C	-41.282	1.1	71.542	2.8	-0.108	10.4	10.828	-28.935
2017-07-05	2xEV 25C	-41.12	1	71.891	3.1	-0.135	10.1	12.508	-27.745
2017-07-08	2xEV 25C	-41.309	0.7	71.022	2.2	-0.122	11.5	12.897	-30.399
2017-07-12	2xEV 25C	-41.238	0.8	71.337	1.9	-0.086	11.2	14.109	-27.92
2017-07-18	2xEV 25C	-41.355	1	71.247	1.8	-0.122	11.9	14.736	-30.243
2017-07-23	2xEV 25C	-41.306	0.9	71.568	2	-0.144	11.1	15.105	-27.211
2017-07-26	2XEV 25C	-41.438	0.9	70.602	1.7	-0.134	11.1	15.191	-26.987
2017-06-30	2xEV HG	-41.203	0.8	57.905	2.3	-1.341	10.1	5.519	2.098
2017-07-07	2xEV HG	-41.202	0.8	57.284	2.7	-1.394	8.4	6.88	0.604
2017-07-13	2xEV HG	-41.147	0.9	61.454	2.2	-1.273	10.5	10.137	-9.531
2017-07-20	2xEV HG	-41.579	1.6	50.175	2.5	-1.575	11.1	9.337	8.825
2017-06-30	2xEV25C	-41.436	0.7	71.548	1.9	-0.131	7.3	10.688	-27.731
2017-07-01	AAS25C	-41.488	0.9	18.059	2.7	-1.502	10.4	-8.822	87.441
2017-06-30	Carrara HG	1.912	1.3	29.957	2.5	-1.022	11.9	-3.116	10.408
2017-07-05	Carrara HG	1.787	1.1	36.507	2.2	-0.757	11.4	-2.456	-2.862
2017-07-16	Carrara HG	1.938	1	30.963	2.1	-0.975	9.9	-2.283	7.229
2017-07-22	Carrara HG	1.867	1	34.988	2.2	-0.862	11	-1.543	-0.99
2017-07-25	Carrara HG	1.919	1	35.811	2.7	-0.862	9.9	-1.975	0.059
2017-07-10	Carrara HG	1.89	0.9	28.821	1.9	-0.969	9	-5.404	12.246
2017-07-01	EVAP 25C	-41.243	0.9	47.253	2.5	-0.748	9.6	1.868	23.693
2017-07-03	EVAP 25C	-41.198	1	46.99	2.6	-0.745	10.8	3.138	18.648
2017-07-09	EVAP 25C	-41.353	0.8	47.047	1.5	-0.773	11	3.699	19.39
2017-07-14	EVAP 25C	-41.249	0.7	47.188	2.2	-0.755	9.3	3.92	20.084
2017-07-16	EVAP 25C	-41.365	1.3	46.323	2.5	-0.748	11	6.633	-3.571
2017-07-24	EVAP 25C	-41.117	0.8	47.656	1.5	-0.79	11.3	4.696	18.423
2017-07-06	Evap HG	-41.282	0.7	43.674	2.7	-1.715	10.1	1.504	27.751
2017-07-11	EVAP HG	-41.023	1.1	41.046	2.2	-1.83	11.1	0.607	34.916
2017-07-04	MATH HG	-3.681	1.1	31.216	2.7	-1.103	9.8	-4.791	15.549
2017-07-01	MDIW 25C	-41.155	0.8	30.124	2	-1.163	11.6	-3.966	59.788
2017-07-04	MDIW 25C	-40.919	0.9	31.312	3	-1.149	11.3	-3.698	55.229
2017-07-07	MDIW 25C	4.618	0.7	31.99	1.7	0.037	10.6	-2.986	1.53
2017-07-11	MDIW 25C	-41.018	0.9	30.776	2.7	-1.222	11.7	-4.051	59.096
2017-07-15	MDIW 25C	-41.176	0.7	32.135	2.4	-1.211	11.3	-3.538	55.351
2017-07-19	MDIW 25C	-41.398	0.8	31.65	1.6	-1.236	11.2	-2.238	53.9
2017-07-20	MDIW 25C	-41.246	0.8	32.195	2.4	-1.246	10	-3.475	55.239
2017-07-22	MDIW 25C	-41.132	0.9	32.336	2.7	-1.22	12.9	-2.583	54.77
2017-07-01	MDIW HG	-41.009	1.2	29.141	2.9	-2.114	12.2	-4.96	63.228
2017-07-24	MDIW HG2	-41.19	0.8	29.999	1.4	-2.223	11.6	0.113	56.849
2017-06-30	MDIW25C	-41.221	0.9	30.553	2.2	-1.151	12	-3.127	58.568
2017-07-09	Ooids HG	4.873	1.3	35.2	2.4	-0.797	10.6	-2.811	-1.765
2017-07-17	Ooids HG	4.537	0.9	25.36	2.1	-0.154	11.7	-3.285	12.022
2017-07-18	Ooids HG	4.499	1	27.784	2	-0.958	11.9	-5.059	8.291
2017-07-21	Ooids HG	4.497	0.9	34.784	1.8	-0.727	10.6	3.595	-3.742
2017-07-24	Ooids HG	4.41	0.8	24.498	1.9	-1.044	9	-6.551	16.952
2017-07-26	Ooids HG	4.571	0.9	31.78	1.8	-0.701	12.9	-2.455	-0.543
2017-07-14	Ooids HG	4.97	0.8	35.604	2.1	-0.724	10.1	-0.066	-7.832
2017-06-30	OoidsHG	4.678	1.4	36.23	2.7	-0.799	13	-0.571	-5.945
*Red text denotes samples that were discarded due 87Sr/86Sr and Δ47 values that indicate alteration , green text corresponds to samples interpreted to have been thermal reset, and purple text indicates a replicate that was discarded due to analytical issues.
B) Raw Data – Santrock Parameters
Analysis Date	Name	d13C	se13	d18O	se18	d45	d46	d47	d48	d49	D47	se47	D48	D49	D47rfac
2017-07-07	AF-KAG-GLYa	0.8	1.1	33.293	2.6	4.161	-1.619	2.359	-5.596	5.211	-0.332	9.9	-2.369	3.97	0.699
2017-07-07	EL-SCH-BIVa	1.982	0.9	37.496	2.3	5.406	2.44	7.804	5.57	4.836	-0.184	10.8	0.679	-5.692	0.706
2017-07-07	IL-KAG-BIVa	2.355	0.9	36.944	2.5	5.738	1.908	7.607	4.483	2.593	-0.197	13.2	0.66	-7.224	0.698
2017-07-04	LI-FEZ-UNGa	1.773	0.8	35.878	2	5.158	0.878	5.96	-0.203	5.201	-0.226	12.2	-1.956	-2.013	0.712
2017-07-09	LI-FEZ-UNGa	1.52	1.2	35.151	2.7	4.897	0.176	4.95	-1.197	3.44	-0.273	9.7	-1.548	-2.11	0.69
2017-07-14	LI-FEZ-UNGa	1.654	1	35.466	2	5.033	0.481	5.42	-0.039	4.827	-0.244	9.9	-0.999	-1.473	0.695
2017-07-07	LI-FEZ-UNGb	1.47	1	35.732	2.8	4.868	0.736	5.495	0.082	3.965	-0.252	11.3	-1.389	-2.657	0.698
2017-07-14	LI-FEZ-UNGb	1.397	0.9	35.565	2.1	4.795	0.575	5.274	0.789	4.198	-0.238	11.1	-0.361	-2.031	0.705
2017-07-23	LI-FEZ-UNGb	1.676	0.9	35.704	2	5.061	0.71	5.682	-0.343	5.1	-0.238	11.6	-1.76	-1.681	0.693
2017-07-07	MC-GAR-GRYa	2.879	0.9	37.173	1.9	6.238	2.131	8.422	3.684	4.911	-0.119	9.7	-0.58	-5.889	0.757
2017-07-24	MC-GAR-GRYa	3.296	1	37.517	1.6	6.64	2.463	9.195	8.704	1.858	-0.092	12.9	3.753	-9.976	0.746
2017-07-25	MC-GAR-GRYa	3.249	1.4	37.411	1.9	6.593	2.361	9.011	10.444	-4.256	-0.126	10	5.689	-15.773	0.716
2017-07-13	MC-GAR-GRYb	1.467	1.2	36.35	3.2	4.886	1.333	6.19	0.271	6.137	-0.165	10.9	-2.39	-1.688	0.756
2017-07-24	MC-GAR-GRYb	1.87	0.8	36.546	1.5	5.27	1.523	6.801	4.407	4.024	-0.139	9.7	1.355	-4.562	0.765
2017-07-25	MC-GAR-GRYb	1.898	1	36.747	2	5.303	1.718	6.994	4.102	5.243	-0.173	8.6	0.662	-3.768	0.724
2017-07-02	MC-MOR-GLYa	0.8	0.9	32.337	2.2	4.13	-2.542	1.373	-7.536	3.66	-0.374	9.1	-2.472	4.28	0.682
2017-07-09	MC-MOR-GLYa	0.701	0.8	32.123	2.5	4.031	-2.749	1.023	-8.413	3.89	-0.417	10	-2.94	5.026	0.646
2017-07-02	MC-MOR-GLYb	-5.414	0.9	38.319	1.7	-1.511	3.219	1.266	5.995	3.099	-0.336	10.9	-0.45	-1.614	0.724
2017-07-08	MC-MOR-GLYb	-5.799	0.7	38.255	2.3	-1.874	3.157	0.999	0.632	4.256	-0.168	10.5	-5.656	0.047	0.906
2017-07-09	MC-MOR-GLYb	-6.07	0.9	38.155	1.9	-2.132	3.06	0.479	6.142	2.301	-0.325	12.1	0.013	-1.435	0.757
2017-07-13	MC-MOR-GLYb	-6.238	0.9	38.293	2.1	-2.286	3.192	0.484	6.288	3.625	-0.292	9.7	-0.107	-0.212	0.783
2017-07-23	MC-MOR-GLYb	-6.044	1	38.57	2.2	-2.095	3.46	0.885	7.815	4.674	-0.351	12	0.876	0.103	0.711
2017-07-13	MC-MOR-GLYd	-1.103	0.9	38.445	2	2.541	3.35	5.687	6.281	6.136	-0.236	10.7	-0.427	-3.156	0.696
2017-07-24	MC-MOR-GLYd	-0.478	0.8	38.989	1.7	3.145	3.876	6.885	9.988	3.711	-0.182	9.4	2.204	-7.219	0.718
2017-07-25	MC-MOR-GLYd	-0.799	0.7	38.814	2	2.838	3.706	6.393	8.595	3.912	-0.189	10.1	1.16	-6.367	0.724
2017-07-04	MC-PRB-EXOa	0.811	0.8	37.53	2.5	4.308	2.471	6.678	3.813	4.127	-0.205	10.2	-1.129	-5.297	0.715
2017-07-08	MK-KAG-BIVa	-11.493	0.9	34.251	3	-7.35	-0.72	-8.716	-10.608	3.192	-0.438	9.5	-9.182	12.536	0.887
2017-07-11	MK-KAG-BIVa	-11.508	0.8	34.431	1.8	-7.357	-0.546	-8.759	-3.256	6.724	-0.645	12	-2.167	15.763	0.672
2017-07-02	MK-KAG-GLYa	-13.667	0.8	27.72	2.5	-9.601	-7.028	-17.624	-18.538	4.264	-0.893	12.7	-4.595	28.805	0.654
2017-07-02	MK-KAG-GLYd	1.48	0.8	33.014	2	4.79	-1.887	2.723	-7.302	5.696	-0.35	8.4	-3.546	4.316	0.67
2017-07-02	OP-PRI-CYRa	0.328	1	36.688	3	3.827	1.657	5.382	1.65	5.587	-0.2	10	-1.661	-1.749	0.755
2017-07-08	OP-PRI-CYRa	0.423	0.9	36.571	2.5	3.913	1.544	5.542	-4.215	6.056	-0.019	10.5	-7.284	-1.154	0.939
2017-07-11	OP-PRI-CYRa	0.042	0.9	36.57	2.2	3.555	1.542	5.019	2.187	3.315	-0.169	9.4	-0.897	-3.494	0.784
2017-07-13	OP-PRI-CYRa	0.45	0.9	37.065	2.2	3.954	2.021	5.897	5.795	2.766	-0.176	9.7	1.742	-5.395	0.753
2017-07-14	OP-PRI-CYRa	0.278	0.8	36.702	1.6	3.78	1.67	5.378	2.235	5.184	-0.169	11.1	-1.105	-2.126	0.774
2017-07-24	OP-PRI-CYRa	0.262	1	36.681	1.7	3.765	1.65	5.34	2.972	3.988	-0.171	9.3	-0.33	-3.258	0.772
2017-07-06	SC-BAL-BELa	1.008	1.1	40.256	2.4	4.581	5.102	9.651	11.111	2.715	-0.114	10.7	0.872	-12.088	0.729
2017-07-13	SC-BAL-BELa	0.732	0.9	39.845	2.2	4.308	4.705	8.956	11.993	5.276	-0.136	11.2	2.537	-8.51	0.709
2017-07-23	SC-BAL-BELa	0.623	1	39.704	2.2	4.201	4.569	8.735	10.74	4.197	-0.111	11.9	1.567	-9.196	0.739
2017-07-08	SC-BAL-BELb	1.496	0.9	39.161	5.8	5.003	4.046	9.436	-12.024	18.945	0.273	12.3	-19.971	5.53	1.138
2017-07-11	SC-BAL-BELb	1.098	0.8	39.628	2	4.645	4.497	9.119	10.325	3.19	-0.115	13.1	1.3	-10.515	0.726
2017-07-14	SC-BAL-BELb	1.196	1	39.458	2.7	4.732	4.333	9.083	6.339	6.993	-0.079	11.3	-2.325	-6.537	0.765
2017-07-23	SC-BAL-BELb	1.099	1	39.643	2.4	4.646	4.511	9.146	9.712	5.691	-0.103	10.9	0.664	-8.078	0.736
2017-07-04	SC-BAL-BIVa	2.1	0.6	38.517	1.6	5.55	3.426	9	5.99	4.271	-0.112	11.8	-0.867	-8.32	0.749
2017-07-09	SC-BAL-BIVa	2.21	1	38.917	2.7	5.666	3.812	9.529	7.364	4.208	-0.085	11	-0.273	-9.255	0.763
2017-07-14	SC-BAL-BIVa	2.464	0.8	39.048	2.1	5.909	3.939	9.955	5.387	7.522	-0.037	11.5	-2.487	-6.488	0.784
2017-07-23	SC-BAL-BIVa	2.285	21	38.803	136.8	5.733	3.703	9.088	9.038	5.143	-0.488	418.2	1.593	-8.17	0.337
2017-07-04	SI-NAN-VANa	2.819	0.9	36.778	2	6.168	1.749	7.871	2.13	4.129	-0.219	11.1	-1.365	-5.844	0.668
2017-07-09	SI-NAN-VANa	2.726	0.8	36.567	2.2	6.075	1.546	7.54	2.457	3.876	-0.253	9.9	-0.634	-5.6	0.641
2017-07-04	Wi-NAN-VANa	-1.892	0.8	34.73	1.8	1.68	-0.238	1.105	-2.752	4.735	-0.393	11.8	-2.277	3.41	0.669
Carbonate Standards
2018-07-01	Carrara1	1.906	1.2	36.834	3.1	5.313	1.801	6.747	1.631	5.166	-0.51	9.9	-1.967	-4.019	0.419
2018-07-01	Carrara2	1.97	1.1	36.928	3.3	5.377	1.892	6.911	1.785	6.422	-0.502	10.4	-1.995	-3.019	0.423
2018-07-05	Carrara3	0.811	0.8	37.53	2.5	4.308	2.471	6.678	3.813	4.127	-0.205	10.2	-1.129	-5.297	0.715
2018-07-08	Carrara4	1.838	0.7	36.821	2	5.249	1.788	6.684	2.845	3.805	-0.494	8.2	-0.732	-5.275	0.414
2018-07-13	Carrara5	2.057	0.9	37.249	2.1	5.468	2.202	7.354	4.151	4.777	-0.46	10	-0.258	-5.351	0.415
2018-07-17	Carrara6	1.957	0.9	36.913	2.1	5.364	1.877	6.906	3.806	4.896	-0.479	9.7	0.048	-4.49	0.407
2018-07-21	Carrara7	1.995	1	37.008	2.5	5.403	1.969	7.048	4.535	6.928	-0.467	9	0.591	-2.697	0.416
2018-07-24	Carrara8	1.973	0.7	36.889	1.6	5.378	1.854	6.892	2.82	4.83	-0.485	10.7	-0.889	-4.525	0.402
2018-07-01	Ooids1	4.647	1.2	39.103	2.6	7.96	3.997	12.074	9.423	0.262	-0.098	11.5	1.402	-15.894	0.702
2018-07-03	Ooids2	4.783	0.7	39.555	2.4	8.103	4.434	12.671	8.151	2.6	-0.082	11.1	-0.73	-14.587	0.681
2018-07-06	Ooids3	4.178	1	38.167	2.3	7.49	3.092	10.746	6.066	0.226	-0.043	9.4	-0.128	-13.694	0.774
2018-07-11	Ooids4	4.947	0.8	39.685	2.1	8.26	4.559	13.017	10.605	4.301	-0.025	12.1	1.453	-13.321	0.711
2018-07-15	Ooids5	4.824	1	39.466	2.1	8.138	4.348	12.661	9.424	4.191	-0.044	10.1	0.704	-12.893	0.701
2018-07-19	Ooids6	4.761	0.9	39.676	2.1	8.086	4.551	12.817	11.572	2.41	-0.035	10.3	2.428	-14.981	0.706
2018-07-23	Ooids7	4.786	0.7	39.452	2.3	8.102	4.334	12.602	18.122	5.819	-0.052	11.9	9.355	-11.229	0.692
2018-07-01	Carrara1	1.906	1.2	36.834	3.1	5.313	1.801	6.747	1.631	5.166	-0.51	9.9	-1.967	-4.019	0.419
Gas Standards
				2017-06-30
2017-06-30	2xEV25C	-41.436	0.7	71.548	1.9	-34.18	35.216	-2.04	83.126	2.702	-0.131	7.3	10.688	-27.731
2017-07-02	2xEV 25C	-41.282	1.1	71.542	2.8	-34.036	35.211	-1.867	83.266	1.612	-0.108	10.4	10.828	-28.935
2017-07-05	2xEV 25C	-41.12	1	71.891	3.1	-33.872	35.548	-1.401	85.772	3.661	-0.135	10.1	12.508	-27.745
2017-07-08	2xEV 25C	-41.309	0.7	71.022	2.2	-34.078	34.709	-2.402	84.43	-0.897	-0.122	11.5	12.897	-30.399
2017-07-12	2xEV 25C	-41.238	0.8	71.337	1.9	-34.001	35.012	-1.996	86.365	2.32	-0.086	11.2	14.109	-27.92
2018-07-12	2xEV 25C	-41.238	0.8	71.337	1.9	-34.001	35.012	-1.996	86.365	2.32	-0.086	11.2	14.109	-27.92
2017-07-18	2xEV 25C	-41.355	1	71.247	1.8	-34.114	34.926	-2.235	86.854	-0.365	-0.122	11.9	14.736	-30.243
2017-07-23	2xEV 25C	-41.306	0.9	71.568	2	-34.057	35.236	-1.902	87.901	3.414	-0.144	11.1	15.105	-27.211
2017-07-07	2xEV HG	-41.203	0.8	57.905	2.3	-34.413	22.048	-15.945	50.348	7.563	-1.341	10.1	5.519	2.098
2017-07-20	2xEV HG	-41.202	0.8	57.284	2.7	-34.432	21.449	-16.584	50.537	4.881	-1.394	8.4	6.88	0.604
2017-06-30	2xEV HG	-41.579	1.6	50.175	2.5	-35.022	14.586	-23.869	38.997	-0.836	-1.575	11.1	9.337	8.825
2017-07-01	AAS25C	-41.488	0.9	18.059	2.7	-36.014	-16.412	-54.111	-41.088	12.257	-1.502	10.4	-8.822	87.441
2017-06-30	Carrara HG	1.912	1.3	29.957	2.5	5.084	-4.837	-0.557	-12.736	6.25	-1.022	11.9	-3.116	10.408
2017-07-05	Carrara HG	1.787	1.1	36.507	2.2	5.187	1.486	6.058	0.51	5.58	-0.757	11.4	-2.456	-2.862
2017-07-16	Carrara HG	1.938	1	30.963	2.1	5.143	-3.866	0.509	-9.982	5.071	-0.975	9.9	-2.283	7.229
2017-07-22	Carrara HG	1.867	1	34.988	2.2	5.211	0.019	4.529	-1.504	4.598	-0.862	11	-1.543	-0.99
2017-07-25	Carrara HG	1.919	1	35.811	2.7	5.288	0.814	5.393	-0.349	7.305	-0.862	9.9	-1.975	0.059
2017-07-10	Carrara HG	1.89	0.9	28.821	1.9	5.026	-5.933	-1.647	-17.172	5.836	-0.969	9	-5.404	12.246
2017-07-01	EVAP 25C	-41.243	0.9	47.253	2.5	-34.804	11.767	-25.499	25.586	8.611	-0.748	9.6	1.868	23.693
2017-07-03	EVAP 25C	-41.198	1	46.99	2.6	-34.771	11.514	-25.702	26.371	3.183	-0.745	10.8	3.138	18.648
2017-07-09	EVAP 25C	-41.353	0.8	47.047	1.5	-34.914	11.568	-25.827	27.055	3.86	-0.773	11	3.699	19.39
2017-07-14	EVAP 25C	-41.249	0.7	47.188	2.2	-34.812	11.704	-25.574	27.558	4.924	-0.755	9.3	3.92	20.084
2017-07-16	EVAP 25C	-41.365	1.3	46.323	2.5	-34.95	10.869	-26.5	28.634	-20.121	-0.748	11	6.633	-3.571
2017-07-24	EVAP 25C	-41.117	0.8	47.656	1.5	-34.673	12.157	-25.035	29.272	4.322	-0.79	11.3	4.696	18.423
2017-07-06	Evap HG	-41.282	0.7	43.674	2.7	-34.96	8.312	-29.87	18.222	5.657	-1.715	10.1	1.504	27.751
2017-07-11	EVAP HG	-41.023	1.1	41.046	2.2	-34.806	5.776	-32.218	12.2	7.846	-1.83	11.1	0.607	34.916
2017-07-04	MATH HG	-3.681	1.1	31.216	2.7	-0.118	-3.633	-4.792	-12.009	8.186	-1.103	9.8	-4.791	15.549
2017-07-01	MDIW 25C	-41.155	0.8	30.124	2	-35.295	-4.766	-42.046	-13.437	10.388	-1.163	11.6	-3.966	59.788
2017-07-04	MDIW 25C	-40.919	0.9	31.312	3	-35.034	-3.618	-40.68	-10.895	8.612	-1.149	11.3	-3.698	55.229
2017-07-07	MDIW 25C	4.618	0.7	31.99	1.7	7.691	-2.869	5.129	-8.699	4.055	0.037	10.6	-2.986	1.53
2017-07-15	MDIW 25C	-41.176	0.7	32.135	2.4	-35.248	-2.825	-40.209	-9.16	10.067	-1.211	11.3	-3.538	55.351
2017-07-19	MDIW 25C	-41.398	0.8	31.65	1.6	-35.472	-3.294	-40.906	-8.799	7.497	-1.236	11.2	-2.238	53.9
2017-07-20	MDIW 25C	-41.246	0.8	32.195	2.4	-35.311	-2.767	-40.252	-8.982	10.005	-1.246	10	-3.475	55.239
2017-07-22	MDIW 25C	-41.132	0.9	32.336	2.7	-35.199	-2.631	-39.984	-7.824	9.951	-1.22	12.9	-2.583	54.77
2017-07-01	MDIW HG	-41.009	1.2	29.141	2.9	-35.192	-5.715	-43.749	-16.299	11.887	-2.114	12.2	-4.96	63.228
2017-07-24	MDIW HG2	-41.19	0.8	29.999	1.4	-35.333	-4.887	-43.216	-9.637	7.303	-2.223	11.6	0.113	56.849
2017-06-30	MDIW25C	-41.221	0.9	30.553	2.2	-35.343	-4.352	-41.694	-11.785	9.995	-1.151	12	-3.127	58.568
2017-07-09	Ooids HG	4.873	1.3	35.2	2.4	8.037	0.23	7.717	-2.351	7.243	-0.797	10.6	-2.811	-1.765
2017-07-18	Ooids HG	4.499	1	27.784	2	7.437	-6.928	-0.15	-18.798	2.493	-0.958	11.9	-5.059	8.291
2017-07-21	Ooids HG	4.497	0.9	34.784	1.8	7.67	-0.172	7.011	3.25	4.064	-0.727	10.6	3.595	-3.742
2017-07-24	Ooids HG	4.41	0.8	24.498	1.9	7.243	-10.1	-3.575	-26.518	4.559	-1.044	9	-6.551	16.952
2017-07-14	Ooids HG	4.97	0.8	35.604	2.1	8.141	0.621	8.286	1.177	2	-0.724	10.1	-0.066	-7.832
2017-06-30	OoidsHG	4.678	1.4	36.23	2.7	7.889	1.224	8.547	1.877	4.827	-0.799	13	-0.571	-5.945
*Red text denotes samples that were discarded due 87Sr/86Sr and Δ47 values that indicate alteration, green text corresponds to samples interpreted to have been thermal reset, and purple text indicates a replicate that was discarded due to analytical issues.
C) Δ47-derived sea surface temperatures calculated from the mean of sample replicates
Sample Name	Temperature (°C)	1 S.E.†
Merced County, California
MC-MOR-GLYa	47.3	4.2†
MC-MOR-GLYb	14.7	5.3
MC-MOR-GLYd	26	3.2
MC-GAR-GRYa	17.7	4
MC-GAR-GRYb	15.1	3.9
Mount Katmai, Alaska
MK-KAG-BIVa	-22.2	2.0†
MK-KAG-BIVa	40.3	4.9†
MK-KAG-GLYa	49.5	5.6†
MK-KAG-GLYd	44.2	3.6†
AF-KAG-GLYa	32.3	3.7†
IL-KAG-BIVa	32.3	5.0†
North Slope, Alaska
EL-SCH-BIVa	28.9	3.9†
OP-PRI-CYRa	8.7	1.8
San Juan Islands, Washington
SI-NAN-VANa	44.6	4.7†
SI-NAN-VANa	50.3	4.7†
WI-NAN-VANa	43.3	4.9†
Neuquén Basin, Argentina
BJ-VES-M4u	22.8	0.4
BJ-VES-M5u	15.7	5
BJ-VES-M8u	14.6	2.8
BJ-VES-M11u	15.6	1.9
Scania, Sweden
SC-BAL-BELa	21.4	3.1
SC-BAL-BELb	16.1	3.7
SC-BAL-BIVa	9.5	3.1
Fezzan, Libya
LI-FEZ-UNGa	32	2.4
LI-FEZ-UNGb	32	1.2
*Red text indicates a sample that has been determined to be likely diagenetically altered by from combined 87Sr/86Sr and Δ47 values, green text denotes a sample that has been thermally reset
†Denotes samples where sample replicates were n = 1, and we only report analytical uncertainties (1σ)
D) Carbonate Δ47 Transfer Functions and Applicable Windows
For Santrock parameters:
Window	StartDay	EndDay	SlopeEGL	SlopeETF	IntETF
1	1	2	0.0254453	1.0225	1.04945
2	1	11	0.0258939	1.04055	1.04085
3	1	22	0.0267703	1.04603	1.03478
4	1	26	0.0270601	1.03966	1.03346
For Brand parameters:
Window	StartDay	EndDay	SlopeEGL	SlopeETF	IntETF
1	1	2	0.0255754	1.00358	1.01855
2	1	11	0.025865	1.0191	1.01125
3	1	22	0.0267322	1.0249	1.00516
4	1	26	0.0270173	1.01625	1.00342
